# Supplementary material for: Perinatal mental health around the world: priorities for research and service development in Africa
Source: BJPsych Int. 2020 Aug;17(3):56–9. doi: 10.1192/bji.2020.16 (PMC8281281; doi:10.1192/bji.2020.16)
Supplement: Supplementary file 1 [file S2056474020000161sup001.zip]

Archive with 6 entries (6 files):
- bji_2000016_suppmat/Bitew__coi_disclosure_BJPsych_International_Africa_paper.pdf
- bji_2000016_suppmat/Hanlon_coi_disclosure_BJPsych_International_Africa_paper.pdf
- bji_2000016_suppmat/Honikman_coi_disclosure_BJPsych_International_Africa_paper_.pdf
- bji_2000016_suppmat/Kaiyo_Utete_coi_disclosure_BJPsych_International_Africa_paper.pdf
- bji_2000016_suppmat/NGOMA_coi_disclosure_BJPsych_International_Africa_paper.pdf
- bji_2000016_suppmat/STEWART_coi_disclosure_BJPsych_International_Africa_paper.pdf
